# Supplementary material for: An Intermittent Live Cell Imaging Screen for siRNA Enhancers and Suppressors of a Kinesin-5 Inhibitor
Source: PLoS One. 2009 Oct 5;4(10):e7339. doi: 10.1371/journal.pone.0007339 (PMC2752188; doi:10.1371/journal.pone.0007339)
Supplement: Table S1 — List of genes with at least one out of four oligos confirmed in the same assay as used for the primary screen. (0.06 MB XLS) [file pone.0007339.s002.xls]

## Sheet: Sheet1
	Table S1. List of genes with at least one out of four oligos confirmed
	in the same assay as used for the primary screen
	Enhancer Screen Positives*				Suppressor Screen Positives
	Gene	Entrez ID	Cat. #	# Confimed Duplexes	Gene	Entrez ID	Cat. #	# Confirmed Duplexes
	CDCA5 **	113130	M-015256-00	4	BUB1B	701	M-004101-00	4
	CH-TOG **	9793	M-006847-00	4	KIAA0553	23131	M-023195-00	4
	FAM33A **	348235	M-018781-00	4	MAD2L1	4085	M-003271-01	4
	SON **	6651	M-012983-00	4	NHP2L1	4809	M-019900-00	4
	TUBA6 **	84790	M-014966-00	4	RPS25	6230	M-013629-00	4
	AURKA **	6790	M-003545-09	3	RRM2	6241	M-010379-01	4
	C18ORF24 **	220134	M-015917-00	3	TTK	7272	M-004105-00	4
	CASC2	255082	M-017863-00	3	UNC13D	201294	M-022951-00	4
	CEP192	55125	M-032250-00	3	B4GALNT1	2583	M-011279-00	3
	CYP2S1	29785	M-008783-00	3	BUB3	9184	M-006826-00	3
	KIAA0763	9922	M-006458-00	3	DONSON	29980	M-017453-00	3
	KIAA1913	114801	M-015162-00	3	EFTUD2	9343	M-019851-00	3
	LOC92755 **	0	M-025894-00	3	FCRLA	84824	M-014978-00	3
	PAGE-5 **	90737	M-017468-00	3	FOXM1	2305	M-009762-00	3
	PSMD6	9861	M-021249-00	3	HAPLN1	1404	M-019514-00	3
	RBM8A	9939	M-003531-00	3	KIFC1	3833	M-004958-01	3
	SF3B1	23451	M-020061-00	3	LOC121792	0	M-021598-00	3
	TSPYL1	7259	M-028592-00	3	MAG	4099	M-011722-00	3
	ABHD9	79852	M-009657-01	2	MS4A1	931	M-012214-00	3
	ACSS2	55902	M-010396-00	2	NPC2	10577	M-017216-00	3
	ANKRD30A	91074	M-008466-00	2	OTOG	340990	M-029973-00	3
	ASPHD2 **	57168	M-017864-00	2	PKIG	11142	M-017218-00	3
	ATP5F1	515	M-015956-00	2	PMAIP1	5366	M-005275-01	3
	BRMS1	25855	M-010497-00	2	PTPN2	5771	M-008969-00	3
	C13orf3 **	221150	M-015700-00	2	SEL1L	6400	M-004885-01	3
	C14ORF24	283635	M-018433-00	2	SLC2A2	6514	M-007515-01	3
	C1ORF32	387597	M-031741-00	2	TLR5	7100	M-008089-00	3
	CCT4	10575	M-020147-00	2	TRIM28	10155	M-005046-01	3
	CEP110	11064	M-006841-00	2	UGDH	7358	M-019564-00	3
	DTX4	23220	M-026663-00	2	WDR70	55100	M-016321-00	3
	FBXL12	54850	M-005204-01	2	ZBTB11	27107	M-020524-00	3
	FLJ45717	388759	M-032078-00	2	ADH7	131	M-008115-00	2
	GJA7	10052	M-019941-00	2	ASGR2	433	M-011215-00	2
	GLYAT	10249	M-010274-00	2	C10ORF75	90271	M-026305-00	2
	KA36	125115	M-018643-00	2	C13ORF23	80209	M-012952-00	2
	KIAA0226	9711	M-023538-00	2	C4ORF7	260436	M-016809-00	2
	KIAA0467	23334	M-031859-00	2	C7ORF21	83590	M-018578-00	2
	LCE1B	353132	M-019015-00	2	C9ORF58	83543	M-014721-00	2
	LOC286404 **	0	M-024668-00	2	CAMKK2	10645	M-004842-01	2
	LOC286526	286526	M-024797-00	2	CAPN5	726	M-005806-01	2
	LOC340515	340515	M-029615-00	2	CREB3L2	64764	M-019357-00	2
	MGC13114	84326	M-017010-00	2	CUGBP1	10658	M-020166-00	2
	MGC29649	283237	M-018302-00	2	CYP2A7	1549	M-011167-00	2
	NMES1	84419	M-021496-00	2	DBT	1629	M-008279-00	2
	OGDH	4967	M-009679-01	2	DHX8	1659	M-010506-01	2
	PITPNM1	9600	M-019888-00	2	DYNC1LI2	1783	M-020110-00	2
	PLK1 **	5347	M-003290-01	2	ECGF1	1890	M-009281-00	2
	POP1 **	10940	M-014148-00	2	EYA4	2070	M-011853-00	2
	PQBP1 **	10084	M-012716-00	2	F13B	2165	M-007896-01	2
	RPA1 **	6117	M-015749-00	2	FLJ10489	379034	M-029350-00	2
	S100A1 **	6271	M-012258-00	2	FLJ40311	124535	M-023220-00	2
	SEC24D	9871	M-008493-00	2	GUCA2A	2980	M-021488-00	2
	SF3B5	83443	M-014706-00	2	HLA-DMB	3109	M-013238-00	2
	SGOL1	151648	M-015475-00	2	ITGAL	3683	M-008007-01	2
	SIAT8E **	29906	M-013672-00	2	ITM2A	9452	M-019433-00	2
	SLC25A27	9481	M-007483-00	2	KATNB1	10300	M-012115-00	2
	SPRN	92170	M-015522-00	2	KLRK1	22914	M-012391-00	2
	SSX7	280658	M-017415-00	2	LOC219690	219690	M-029749-00	2
	TMEM63B **	55362	M-025105-00	2	LOC283985	283985	M-008932-00	2
	ZNF300	91975	M-015144-00	2	LOC400746	0	M-027649-00	2
	ZNF454	285676	M-018860-00	2	MGC10744	84314	M-010979-00	2
	ABCB9 **	23457	M-007307-00	1	MGC2714	84259	M-014842-00	2
	ACAA1	30	M-009329-00	1	MGC33846	220382	M-018051-00	2
	ACR	49	M-005756-00	1	MGC35308	285800	M-018533-00	2
	ALKBH2	121642	M-032261-00	1	MGC40368	255394	M-015944-00	2
	ASCL1	429	M-008307-00	1	MOBKL1A	92597	M-018359-00	2
	C15orf24	56851	M-021215-00	1	NOL8	55035	M-016976-00	2
	C19ORF4	25789	M-012412-00	1	NP	4860	M-009579-01	2
	C20ORF129	81610	M-014671-00	1	NXPH3	11248	M-012780-00	2
	C7orf26	79034	M-016351-00	1	OSTF1	26578	M-016608-00	2
	CACNB4 **	785	M-009062-00	1	PAFAH1B1	5048	M-010330-01	2
	CCDC102B **	79839	M-014445-00	1	PAQR9	344838	M-008055-00	2
	CCDC8	83987	M-014775-00	1	PPP2R5D	5528	M-009799-01	2
	CCPG1	9236	M-013998-00	1	PRPH2	5961	M-011102-00	2
	CGI-51	25813	M-017871-00	1	PSG6	5675	M-020127-00	2
	CHCHD5	84269	M-014849-00	1	RHBG	57127	M-020429-00	2
	CHORDC1 **	26973	M-019998-00	1	RNF152	220441	M-007160-00	2
	CPEB4	80315	M-014636-00	1	RPL8	6132	M-013721-00	2
	DCX **	1641	M-011113-00	1	SACM1L	22908	M-007280-00	2
	DDX20	11218	M-013472-00	1	SERPINB5	5268	M-019684-00	2
	DKFZP564O1664	81556	M-014657-00	1	SET8	387893	M-031917-00	2
	DMGDH	29958	M-008125-01	1	SF3B3	23450	M-020085-00	2
	DRB1	129831	M-016718-00	1	SLB	26160	M-022650-00	2
	EPM2AIP1	9852	M-018914-00	1	SLC17A1	6568	M-007411-00	2
	FILIP1	27145	M-013875-00	1	SLC30A9	10463	M-007530-00	2
	FLJ21749 **	80194	M-014594-00	1	SLC35A3	23443	M-007539-00	2
	FLJ25773	283598	M-018954-00	1	THBS2	7058	M-019745-00	2
	FLJ32894	144360	M-015852-00	1	THY1	7070	M-015337-00	2
	FLJ36674	284040	M-018229-00	1	TRALPUSH	116931	M-017917-00	2
	FLJ37478 **	339983	M-009115-00	1	TUWD12	282809	M-015667-00	2
	FLJ39599	255027	M-018370-00	1	ULBP1	80329	M-014611-00	2
	FLJ90430	340252	M-018017-00	1	UNQ6369	347365	M-027250-00	2
	GLTSCR1	29998	M-020751-00	1	VSIG6	388078	M-030548-00	2
	GPT2 **	84706	M-004173-01	1	XRCC4	7518	M-004494-02	2
	GSTO1	9446	M-011950-00	1	ZNF16	7564	M-012773-00	2
	HIST1H3D	8351	M-011450-00	1	ABCC10	89845	M-007309-00	1
	HOOK1	51361	M-016845-00	1	ABT1	29777	M-013683-00	1
	HOXC6 **	3223	M-011871-00	1	ABTB2	25841	M-016671-00	1
	IK **	3550	M-012190-00	1	AGPAT3	56894	M-008620-00	1
	IRF2BP1	26145	M-006969-00	1	AIM2	9447	M-011951-00	1
	ISG20 **	3669	M-015994-00	1	ATF7	11016	M-008865-00	1
	KCNIP2	30819	M-017333-00	1	ATP6V1D	51382	M-013221-00	1
	KIAA0276	23142	M-014118-00	1	C20ORF144	128864	M-015274-00	1
	KIAA1078	23271	M-022091-00	1	C21ORF96	80215	M-021283-00	1
	KIF11 **	3832	M-003317-01	1	C6ORF69	222658	M-018436-00	1
	LOC146845	146845	M-018749-00	1	C7ORF19	80228	M-015012-00	1
	LOC146909	146909	M-010460-00	1	CAPN3	825	M-005805-01	1
	LOC285307	0	M-023464-00	1	CBX1	10951	M-009716-00	1
	LOC389767	389767	M-029427-00	1	CCNE1	898	M-003213-02	1
	LOC402094	0	M-027802-00	1	CCNF	899	M-003215-01	1
	MAP3K10 **	4294	M-003576-01	1	CD52	1043	M-019509-00	1
	MCM3	4172	M-003274-02	1	CDH19	28513	M-013105-00	1
	MGC61571	152100	M-018794-00	1	CENTG3	116988	M-019127-00	1
	MORF4L1	10933	M-006379-00	1	CGGBP1	8545	M-015703-00	1
	MPP7	143098	M-008487-00	1	CGREF1	10669	M-019430-00	1
	MRPS28	28957	M-013492-00	1	COQ7	10229	M-017296-00	1
	MYCNOS	10408	M-032254-00	1	CPB1	1360	M-005821-00	1
	NET-5	10867	M-012293-00	1	CYP2A6	1548	M-008781-00	1
	NNMT	4837	M-010351-00	1	DDB1	1642	M-012890-01	1
	NUF2 **	83540	M-005289-01	1	DEPDC5	9681	M-020708-00	1
	OPN1SW	611	M-005680-00	1	DHX30	22907	M-017196-00	1
	OR10AG1	282770	M-032473-00	1	DKFZP667B0210	253738	M-026500-00	1
	P11	8909	M-012187-00	1	EIF2B5	8893	M-012625-00	1
	PON3 **	5446	M-009675-01	1	EXTL3	2137	M-012578-00	1
	PP784	114932	M-016004-00	1	FBN3	84467	M-018619-00	1
	PPP1R12A	4659	M-011340-01	1	FCRL2	79368	M-016490-00	1
	PPP1R14D	54866	M-015206-00	1	FGFR2	2263	M-003132-01	1
	PROSC **	11212	M-008449-00	1	FLJ25477	219287	M-017021-00	1
	RBBP9 **	10741	M-017623-00	1	FLJ32855	80125	M-010981-00	1
	REN	5972	M-006026-00	1	FLJ37266	283225	M-018066-00	1
	RLN2	6019	M-017400-00	1	FNBP1L	54874	M-020718-00	1
	RPS18	6222	M-011890-00	1	FOXP3	50943	M-009307-01	1
	SAP30L **	79685	M-014393-00	1	FRAS1	80144	M-019398-00	1
	SIRPA	140885	M-013223-00	1	GCA	25801	M-012438-00	1
	SLC13A3	64849	M-007393-00	1	GP1BA	2811	M-011045-00	1
	SLC36A4	120103	M-007553-00	1	GZMH	2999	M-005890-01	1
	SPATA7	55812	M-013831-00	1	HSD17B11	51170	M-008859-00	1
	STAR	6770	M-019369-00	1	HYAL4	23553	M-012447-00	1
	TEX28	1527	M-020184-00	1	KNTC1	9735	M-006829-00	1
	TFF1	7031	M-003715-00	1	KRT33A	3883	M-011970-00	1
	TMC1	117531	M-017206-00	1	KRTAP12-4	386684	M-031735-00	1
	TOP2A	7153	M-004239-00	1	LAMA3	3909	M-011071-00	1
	TUBA1B **	10376	M-020062-00	1	LOC115950	115950	M-016539-00	1
	UBE2L3	7332	M-010384-01	1	LOC124685	0	M-022962-00	1
	UBE2W	55284	M-009643-01	1	LOC283537	283537	M-018594-00	1
	UXT	8409	M-004455-00	1	LOC284422	0	M-023901-00	1
	WBP2	23558	M-017572-00	1	LOC285286	285286	M-028053-00	1
	WDR8	49856	M-013318-00	1	LOC343066	0	M-021568-00	1
	XAGE-5	170627	M-017499-00	1	LOC346545	0	M-025372-00	1
	ZNF440	126070	M-016889-00	1	LOC388589	0	M-027568-00	1
					LOC389204	0	M-028351-00	1
	* This list includes siRNAs that arrest cells in mitosis independent				MAPK14	1432	M-003512-05	1
	of low dose K5I treatment.				MDFI	4188	M-012127-00	1
					MGC15882	84970	M-015033-00	1
	** These siRNAs seem to cause arrest of cells in mitosis in the				MINA	84864	M-016031-00	1
	absence of K5I treatment. Individual duplexes siRNAs from these				MMP24	10893	M-005963-01	1
	pools were evaluated in the absence of K5I treatment and at least				MRPS33	51650	M-012940-00	1
	one out of four of the individual duplexes was found to cause arrest				MTHFD2	10797	M-009349-00	1
	of cells in mitosis in the absence of K5I treatment. Note that not				MYCBPAP	84073	M-016346-00	1
	all of the siRNAs in the above enhancer list were tested in the				NALP6	171389	M-015334-00	1
	absence of K5I treatment.				NFKBIA	4792	M-004765-00	1
					NOXA1	10811	M-026087-00	1
					NUBP1	4682	M-019603-01	1
					OA48-18	10414	M-020086-00	1
					OPA3	80207	M-014595-00	1
					PCSK6	5046	M-005983-00	1
					PDCD1LG2	80380	M-018563-00	1
					PHF11	51131	M-021310-00	1
					PIK3CG	5294	M-005274-02	1
					POU3F3	5455	M-020135-00	1
					PPYR1	5540	M-005708-00	1
					PRIM2A	5558	M-005148-01	1
					PROSTEIN	85414	M-004231-01	1
					PRPH	5630	M-012253-00	1
					RAB33A	9363	M-008206-00	1
					RGS20	8601	M-008452-00	1
					RPL27	6155	M-012859-00	1
					RPL31	6160	M-013587-00	1
					SERPINA10	51156	M-021066-00	1
					SH3KBP1	30011	M-014748-00	1
					SLC37A4	2542	M-007557-00	1
					SPATA6	54558	M-020413-00	1
					SPHK1	8877	M-004172-02	1
					SS18L2	51188	M-021092-00	1
					SSTR4	6754	M-005730-02	1
					TATDN1	83940	M-014767-00	1
					TDRD3	81550	M-014655-00	1
					TJP3	27134	M-009660-00	1
					TOMM34	10953	M-016439-00	1
					TPO	7173	M-009863-00	1
					TTC4	7268	M-019824-00	1
					U2AF1	7307	M-012325-00	1
					UBE2B	7320	M-009930-00	1
					VCAN	1462	M-016071-00	1
					VPS4A	27183	M-013092-00	1
					WISP1	8840	M-010555-00	1
					ZHX1	11244	M-018011-01	1
					ZNF160	90338	M-013706-00	1
